# Supplementary material for: Oxidative Ferritin Destruction: A Key Mechanism of Iron Overload in Acetaminophen-Induced Hepatocyte Ferroptosis
Source: Int J Mol Sci. 2025 Aug 5;26(15):7585. doi: 10.3390/ijms26157585 (PMC12347875; doi:10.3390/ijms26157585)
Supplement: Supplementary file 1 [file ijms-26-07585-s001.zip]

Archive with 1 entries (1 files):
- ijms-3777503-supplementary.pdf
